# Supplementary material for: Isolated BAP1 Genomic Alteration in Malignant Pleural Mesothelioma Predicts Distinct Immunogenicity with Implications for Immunotherapeutic Response
Source: Cancers (Basel). 2022 Nov 16;14(22):5626. doi: 10.3390/cancers14225626 (PMC9688367; doi:10.3390/cancers14225626)
Supplement: Supplementary file 1 [file cancers-14-05626-s001.zip]

Archive with 1 entries (1 files):
- cancers-1971981-supplementary.pdf
